# Supplementary material for: Mass Isotopologue Distribution of dimer ion adducts of intracellular metabolites for potential applications in 13C Metabolic Flux Analysis
Source: PLoS One. 2019 Aug 21;14(8):e0220412. doi: 10.1371/journal.pone.0220412 (PMC6703694; doi:10.1371/journal.pone.0220412)
Supplement: S1 Text — (TXT) [file pone.0220412.s002.txt]

% The MATLAB codes for solving the equation for deconvolution of monomer from dimer for 3 Carbon compounds: 

% First, write an M-file that computes the equations to be solved.

function F = root2d(x)
A = [A(1) A(2) A(3) A(4) A(5) A(6) A(7)];
F(1) = x(1)^2 - A(1);
F(2) = 2*x(2)*x(1) - A(2);
F(3) = 2*x(3)*x(1)+ x(2)^2 - A(3);
F(4) = 2*x(4)*x(1)+ 2*x(3)*x(2) - A(4);
F(5) = 2*x(2)*x(4)+ x(3)^2 - A(5);
F(6) = 2*x(3)*x(4) - A(6);
F(7) = x(4)^2 - A(7);
F(8) = x(1)+x(2)+x(3)+x(4)-1;

end


% where x(1), x(2).....x(4) are isotopologues of monomer
% A(1), A(2).....A(7) are isotopologues of dimer


% Now, call an optimization routine

fun = @root2d;
options = optimset('MaxFunEvals',10^6','Display','iter','TolFun', 1E-8, 'TolX', 1E-8);
x0 = [0, 0, 0, 0];     % Make a starting guess at the solution
x = fsolve(fun,x0,options)


--------------------------------------------------------------------------------------------------------------------------
--------------------------------------------------------------------------------------------------------------------------
% The MATLAB codes for solving the equation for deconvolution of monomer from dimer for 4 Carbon compounds: 

% First, write an M-file that computes the equations to be solved.

function F = root2d(x)

A = [A(1)	A(2)	A(3)	A(4)	A(5)	A(6)	A(7)	A(8)	A(9)];

F(1) = x(1)^2 - A(1);
F(2) = 2*x(2)*x(1) - A(2);
F(3) = 2*x(3)*x(1)+ x(2)^2 - A(3);
F(4) = 2*x(4)*x(1)+ 2*x(3)*x(2) - A(4);
F(5) = 2*x(1)*x(5)+ 2*x(2)*x(4)+ x(3)^2 - A(5);
F(6) = 2*x(2)*x(5)+ 2*x(3)*x(4) - A(6);
F(7) = 2*x(3)*x(5)+ x(4)^2 - A(7);
F(8) = 2*x(4)*x(5) - A(8);
F(9) = x(5)^2 - A(9);
F(10) = x(1)+x(2)+x(3)+x(4)+x(5)-1;

end


% where x(1), x(2).....x(5) are isotopologues of monomer
% A(1), A(2).....A(9) are isotopologues of dimer


% Now, call an optimization routine

fun = @root2d;
options = optimset('MaxFunEvals',10^6','Display','iter','TolFun', 1E-8, 'TolX', 1E-8);
x0 = [0, 0, 0, 0, 0];     % Make a starting guess at the solution
x = fsolve(fun,x0,options)

--------------------------------------------------------------------------------------------------------------------------
--------------------------------------------------------------------------------------------------------------------------


% The MATLAB codes for solving the equation for deconvolution of monomer from dimer for 5 Carbon compounds: 

% First, write an M-file that computes the equations to be solved.

function F = root2d(x)

A = [A(1)	A(2)	A(3)	A(4)	A(5)	A(6)	A(7)	A(8)	A(9)	A(10)	A(11)];

F(1) = x(1)^2 - A(1);
F(2) = 2*x(2)*x(1) - A(2);
F(3) = 2*x(3)*x(1)+ x(2)^2 - A(3);
F(4) = 2*x(4)*x(1)+ 2*x(3)*x(2) - A(4);
F(5) = 2*x(1)*x(5)+ 2*x(2)*x(4)+ x(3)^2 - A(5);
F(6) = 2*x(1)*x(6)+ 2*x(2)*x(5)+ 2*x(3)*x(4) - A(6);
F(7) = 2*x(2)*x(6)+ 2*x(3)*x(5)+ x(4)^2 - A(7);
F(8) = 2*x(3)*x(6)+ 2*x(5)*x(4) - A(8);
F(9) = 2*x(4)*x(6)+ x(5)^2 - A(9);
F(10) = 2*x(6)*x(6) - A(10);
F(11) = x(6)^2 - A(11);
F(12) = x(1)+x(2)+x(3)+x(4)+x(5)+x(6)-1;

end


% where x(1), x(2).....x(6) are isotopologues of monomer
% A(1), A(2).....A(11) are isotopologues of dimer


% Now, call an optimization routine

fun = @root2d;
options = optimset('MaxFunEvals',10^6','Display','iter','TolFun', 1E-8, 'TolX', 1E-8);
x0 = [0, 0, 0, 0, 0, 0];     % Make a starting guess at the solution
x = fsolve(fun,x0,options)


------------------------------------------------------------------------------------------------------------------------------
------------------------------------------------------------------------------------------------------------------------------


% The MATLAB codes for solving the equation for deconvolution of monomer from dimer for 6 Carbon compounds: 

% First, write an M-file that computes the equations to be solved.

function F=root2d(x)

A = [A(1)	A(2)	A(3)	A(4)	A(5)	A(6)	A(7)	A(8)	A(9)	A(10)	A(11)	A(12)	A(13)];

F(1) = x(1)^2 - A(1);

F(2) = 2*x(2)*x(1) - A(2);

F(3) = 2*x(3)*x(1)+ x(2)^2- A(3);

F(4) = 2*x(4)*x(1)+ 2*x(3)*x(2) - A(4);

F(5) = 2*x(1)*x(5)+ 2*x(2)*x(4)+ x(3)^2- A(5);

F(6) = 2*x(1)*x(6)+ 2*x(2)*x(5)+ 2*x(3)*x(4) - A(6);

F(7) = 2*x(1)*x(7)+ 2*x(2)*x(6)+ 2*x(3)*x(5)+ x(4)^2 - A(7);

F(8) = 2*x(3)*x(6)+ 2*x(5)*x(4)+ 2*x(2)*x(7) - A(8);

F(9) = 2*x(4)*x(6)+ x(5)^2+ 2*x(3)*x(7) - A(9);

F(10) = 2*x(5)*x(6)+ 2*x(4)*x(7) - A(10);

F(11) = x(6)^2+ 2*x(5)*x(7) - A(11);

F(12) = 2*x(6)*x(7) - A(12);

F(13) = x(7)^2- A(13);

F(14) = x(1)+x(2)+x(3)+x(4)+x(5)+x(6)+x(7)-1;

end


% where x(1), x(2).....x(7) are isotopologues of monomer
% A(1), A(2).....A(13) are isotopologues of dimer


% Now, call an optimization routine

fun = @root2d;
options = optimset('MaxFunEvals',10^6','Display','iter','TolFun', 1E-8, 'TolX', 1E-8);
x0 = [0, 0, 0, 0, 0, 0, 0];     % Make a starting guess at the solution
x = fsolve(fun,x0,options)


---------------------------------------------------------------------------------------------------------------------------------------------------------------------------
---------------------------------------------------------------------------------------------------------------------------------------------------------------------------
